# Supplementary material for: Gag-Pol Processing during HIV-1 Virion Maturation: A Systems Biology Approach
Source: PLoS Comput Biol. 2013 Jun 6;9(6):e1003103. doi: 10.1371/journal.pcbi.1003103 (PMC3675044; doi:10.1371/journal.pcbi.1003103)
Supplement: Text S2 — Computer code of simulations. (ZIP) [file pcbi.1003103.s010.zip]

Archive with 9 entries (8 files):
- bat.sh
- __MACOSX/
- __MACOSX/._bat.sh
- parameters.dat
- __MACOSX/._parameters.dat
- PRcleavage_konnyu_msb.c
- __MACOSX/._PRcleavage_konnyu_msb.c
- README.txt
- __MACOSX/._README.txt
