# Supplementary material for: Gag-Pol Processing during HIV-1 Virion Maturation: A Systems Biology Approach
Source: PLoS Comput Biol. 2013 Jun 6;9(6):e1003103. doi: 10.1371/journal.pcbi.1003103 (PMC3675044; doi:10.1371/journal.pcbi.1003103)
Supplement: Text S2 — Computer code of simulations. (ZIP) [file pcbi.1003103.s010.zip › bat.sh]

#! /bin/bash 
./executable_file_name 7.2e+3 1e-5 1e+0 4 

# Parameters: executable_file_name max_t(generation time) desired_accuracy dxsav type (see details in the code)
