# Supplementary material for: Gag-Pol Processing during HIV-1 Virion Maturation: A Systems Biology Approach
Source: PLoS Comput Biol. 2013 Jun 6;9(6):e1003103. doi: 10.1371/journal.pcbi.1003103 (PMC3675044; doi:10.1371/journal.pcbi.1003103)
Supplement: Text S2 — Computer code of simulations. (ZIP) [file pcbi.1003103.s010.zip › parameters.dat]

3.619e+0 1.905e-1 0.077 0.00e+0 0.00e+0 0.00e+0 0.00e+0
1.50e-1 9.80e-1 6.80e+0 9.00e-2 3.70e+0 1.90e-5 2.00e-4 6.00e-2 1.50e+0 4.00e-1 1.20e+0 2.85e+0 0.00e+0 1.00e-3 
1.02e+3 2.15e-3 1.02e+2 2.15e-3 1.02e+1 2.15e-3 1.40e+1 4.50e-3 2.20e+3 7.80e-7 0.00e+0 0.00e+0 0.00e+0
1.70e-1 1.20e+0 1.50e-1 1.00e-2 5.00e-2 5.00e-2 5.00e-2 8.70e-3 7.00e-2 4.00e-2 6.00e-3 2.15e-1 1.00e+3 


## PARAMETERS
# 3.619e+0(Gag-0) 1.905e-1(Gag-pol-1) 0.00e+0(I-2) 0.00e+0(dimI-3) 0.00e+0(onI-4) 0.00e+0(ondimI-5) 0.00e+0(PR-6) 
# 1.50e-1(k1-7) 9.80e-1(k2-8) 6.80e+0(k3-9) 9.00e-2(k4-10) 3.70e+0(k5-11) 1.90e-5(k6-12) 2.00e-4(k7-13) 6.00e-2(k8-14) 1.50e+0(k9-15) 4.00e-1(k10-16) 1.20e+0(k11-17) 2.85e+0(k12-18) 0.00e+0(k13-19) 1.00e-3(ko-20) 
# 1.02e+3(ka1-21) 2.15e-3(kd1-22) 1.02e+2(ka2-23) 2.15e-3(kd2-24) 1.02e+1(ka3-25) 2.15e-3(kd3-26) 1.40e+1(RTka-27) 4.50e-3(RTkd-28) 0.00e+0(Ika-29) 0.00e+0(dimIka-30) 0.00e+0(onIka-31) 0.00e+0(ondimIka-32) 
# 1.70e-1(KM1-33) 1.20e+0(KM2-34) 1.50e-1(KM3-35) 1.00e-2(KM4-36) 5.00e-2(KM5-37) 5.00e-2(KM6-38) 5.00e-2(KM7-39) 8.70e-3(KM8-40) 7.00e-2(KM9-41) 4.00e-2(KM10-42) 6.00e-3(KM11-43) 2.15e-1(KM12-44) 1.00e+3(KM13-45) 
