# Supplementary material for: Gag-Pol Processing during HIV-1 Virion Maturation: A Systems Biology Approach
Source: PLoS Comput Biol. 2013 Jun 6;9(6):e1003103. doi: 10.1371/journal.pcbi.1003103 (PMC3675044; doi:10.1371/journal.pcbi.1003103)
Supplement: Text S2 — Computer code of simulations. (ZIP) [file pcbi.1003103.s010.zip › README.txt]

How to compile and run PRcleavage_konnyu_msb.c code in LINUX environment

1) Compile PRcleavage_konnyu_msb.c code by c compiler
e.g gcc -lm -O3 -Wall -pedantic -o executable_file_name PRcleavage_konnyu_msb.c

2) Edit the name of executable file name in bat.sh (bash script), as you provided it in the executable_file_name argument.

3) Run bat.sh
./bat.sh

Parameters are automatically read from the parameters.dat file, which contains the default parameters of the model. Simulation length and technical arguments are included in the program call in the bash file.

4) Results are written in the res.dat file.
